# Supplementary material for: A New Look at the Chemical Recycling of Polypropylene: Thermal Oxidative Destruction in Aqueous Oxygen-Enriched Medium
Source: Polymers (Basel). 2022 Feb 15;14(4):744. doi: 10.3390/polym14040744 (PMC8878291; doi:10.3390/polym14040744)
Supplement: Supplementary file 1 [file polymers-14-00744-s001.zip]

Archive with 1 entries (1 files):
- polymers-1511808-supplementary.pdf
